# Supplementary material for: Distribution and Genotypic Landscape of Tick-Borne Encephalitis Virus in Ticks from Latvia from 2019 to 2023
Source: Pathogens. 2025 Sep 22;14(9):950. doi: 10.3390/pathogens14090950 (PMC12472722; doi:10.3390/pathogens14090950)
Supplement: Supplementary file 1 [file pathogens-14-00950-s001.zip]

Archive with 4 entries (4 files):
- Supplementary_Figure S1.pdf
- Supplementary_Figure S2.pdf
- Supplementary_Figures S3.pdf
- Supplementary_Table S1.xlsx
