# Supplementary material for: Distribution and Genotypic Landscape of Tick-Borne Encephalitis Virus in Ticks from Latvia from 2019 to 2023
Source: Pathogens. 2025 Sep 22;14(9):950. doi: 10.3390/pathogens14090950 (PMC12472722; doi:10.3390/pathogens14090950)
Supplement: Supplementary file 1 [file pathogens-14-00950-s001.zip › Supplementary_Table S1.xlsx]

## Sheet: Supplementary Table S1
Date	Region	Location	Tick species	Male	Female	Nymph	subtype_sequence	Latitude	Longitude	TBEV E gene Ct	Region_Lat	Region_Long	Region_OSM_ID
2019-04-25	Kurzeme	Lapmežciems	Ixodes ricinus	54	62	0		57.0046	23.5143		56.9141	22.1999	R1775676
2019-05-21	Kurzeme	Lapmežciems	Ixodes ricinus	35	36	13		57.0046	23.5143		56.9141	22.1999	R1775676
2019-06-10	Kurzeme	Lapmežciems	Ixodes ricinus	22	22	10		57.0046	23.5143		56.9141	22.1999	R1775676
2019-06-15	Zemgale	Tīreļi	Ixodes ricinus	40	35	39		56.8398	23.5966		56.5912	23.9109	R1775647
2019-06-18	Vidzeme	Madona	Ixodes ricinus	12	21	32	TBEV	56.8517	26.2185	32.86	57.3286	25.8988	R1775823
2019-06-18	Vidzeme	Madona	Ixodes persulcatus	30	28	14	TBEV-Sib	56.8517	26.2185	17.5	57.3286	25.8988	R1775823
2019-06-18	Zemgale	Tīreļi	Ixodes ricinus	75	60	269	TBEV-EU	56.8398	23.5966	24.56	56.5912	23.9109	R1775647
2021-07-27	Vidzeme	Madona	Ixodes ricinus	13	7	7		56.8517	26.2185		57.3286	25.8988	R1775823
2021-07-27	Vidzeme	Madona	Ixodes persulcatus	0	0	2		56.8517	26.2185		57.3286	25.8988	R1775823
2021-07-28	Kurzeme	Lapmežciems	Ixodes ricinus	6	3	6		57.0046	23.5143		56.9141	22.1999	R1775676
2021-07-28	Zemgale	Tīreļi	Ixodes ricinus	2	3	13		56.8398	23.5966		56.5912	23.9109	R1775647
2022-04-04	Vidzeme	Madona	Ixodes ricinus	4	2	0		56.8517	26.2185		57.3286	25.8988	R1775823
2022-04-04	Vidzeme	Madona	Ixodes persulcatus	16	15	0	TBEV-Sib	56.8517	26.2185	23.15	57.3286	25.8988	R1775823
2022-04-05	Zemgale	Tīreļi	Ixodes ricinus	1	4	2		56.8398	23.5966		56.5912	23.9109	R1775647
2022-05-18	Kurzeme	Brocēnu parish	Ixodes ricinus	62	75	23		56.661	22.5789		56.9141	22.1999	R1775676
2022-05-18	Zemgale	Cenu parish	Ixodes ricinus	34	15	50		56.7878	23.7536		56.5912	23.9109	R1775647
2022-05-18	Zemgale	Dobele	Ixodes ricinus	50	44	127	TBEV-EU	56.6257	23.2773	24.05	56.5912	23.9109	R1775647
2022-05-18	Zemgale	Dobele	Dermacentor reticulatus	2	2	0		56.6257	23.2773		56.5912	23.9109	R1775647
2022-06-15	Vidzeme	Anora	Ixodes persulcatus	0	1	2		56.903	26.1186		57.3286	25.8988	R1775823
2022-06-15	Vidzeme	Anora	Ixodes ricinus	3	8	115		56.903	26.1186		57.3286	25.8988	R1775823
2022-06-15	Vidzeme	Madona	Ixodes persulcatus	7	5	4		56.8517	26.2185		57.3286	25.8988	R1775823
2022-06-15	Vidzeme	Madona	Ixodes ricinus	5	3	71		56.8517	26.2185		57.3286	25.8988	R1775823
2022-06-15	Vidzeme	Vecpiebalga	Ixodes persulcatus	1	2	7		57.0599	25.8127		57.3286	25.8988	R1775823
2022-06-15	Vidzeme	Vecpiebalga	Ixodes ricinus	4	13	58		57.0599	25.8127		57.3286	25.8988	R1775823
2022-06-16	Vidzeme	Krīvi	Ixodes ricinus	0	4	41		57.2747	25.3278		57.3286	25.8988	R1775823
2022-06-16	Kurzeme	Pārupe	Ixodes ricinus	14	19	297		56.9507	23.1306		56.9141	22.1999	R1775676
2023-05-17	Kurzeme	Engure	Ixodes ricinus	34	48	42		57.1602	23.2232		56.9141	22.1999	R1775676
2023-05-17	Kurzeme	Kolka	Ixodes ricinus	21	12	196		57.7466	22.5895		56.9141	22.1999	R1775676
2023-05-17	Kurzeme	Priedaine	Ixodes ricinus	49	31	73		56.963	21.9317		56.9141	22.1999	R1775676
2023-05-17	Kurzeme	Roja/Valgalciems	Ixodes ricinus	22	19	91	TBEV-EU	57.4099	22.9487	28.67	56.9141	22.1999	R1775676
2023-09-01	Kurzeme	Skrunda	Ixodes ricinus	2	13	0		56.673	22.0076		57.3286	25.8988	R1775823
2023-09-01	Vidzeme	Sigulda (Gūtmaņ ala)	Ixodes ricinus	14	10	10		57.1762	24.8424		57.3286	25.8988	R1775823
2023-09-01	Vidzeme	Vecpiebalgas parish, Kūrēni	Ixodes ricinus	5	4	22		57.0534	25.8011		57.3286	25.8988	R1775823
2024-04-06	Vidzeme	Cesvaines parish	Ixodes persulcatus	20	12	9		56.989	26.3658		57.3286	25.8988	R1775823
2024-04-06	Vidzeme	Cesvaines parish	Ixodes ricinus	6	12	20		56.989	26.3658		57.3286	25.8988	R1775823
2024-04-06	Vidzeme	Kalsnavas parish	Ixodes ricinus	5	8	5		56.6891	25.9704		57.3286	25.8988	R1775823
2024-04-06	Vidzeme	Kalsnavas parish	Ixodes persulcatus	0	1	0		56.6891	25.9704		57.3286	25.8988	R1775823
2024-04-06	Vidzeme	Lubānas mitrajs	Ixodes persulcatus	3	1	3		56.8725	26.9244		57.3286	25.8988	R1775823
2024-04-06	Vidzeme	Mārcienas parish	Ixodes ricinus	1	5	3		56.8225	26.1489		57.3286	25.8988	R1775823
2024-04-06	Vidzeme	Praulienas parish	Ixodes persulcatus	3	1	0		56.8322	26.3391		57.3286	25.8988	R1775823
2024-04-06	Vidzeme	Praulienas parish	Ixodes ricinus	20	11	43		56.8322	26.3391		57.3286	25.8988	R1775823
2024-04-06	Vidzeme	Stradu parish	Ixodes persulcatus	6	7	0		57.0702	26.889		57.3286	25.8988	R1775823
